# Supplementary material for: An Extracytoplasmic Function Sigma/Anti-Sigma Factor System Regulates Hypochlorous Acid Resistance and Impacts Expression of the Type IV Secretion System in Brucella melitensis
Source: J Bacteriol. 2021 May 20;203(12):e00127-21. doi: 10.1128/JB.00127-21 (PMC8315932; doi:10.1128/JB.00127-21)
Supplement: Supplementary file 1 [file jb.00127-21-s0001.xlsx]

## Sheet: Table S1
Table S1 Differentially expressed genes in ΔbcrS mutant compared to the wild-type B. melitensis M28 (both cultured in TSB medium)
Chr	GeneName	log2FoldChange	lfcSE	stat	pvalue	padj	Regulation	Product
NC_017245.1	BM28_RS11435	-4.45828	0.0985396	-45.2435	0	0	Down	hypothetical protein
NC_017245.1	BM28_RS10380	-3.71877	0.100166	-37.1261	1.06716e-301	1.59753e-298	Down	cytochrome b/b6 domain-containing protein
NC_017245.1	BM28_RS10390	-5.04307	0.164018	-30.747	1.34068e-207	1.33799e-204	Down	RNA polymerase subunit sigma-24
NC_017244.1	BM28_RS07730	-2.56744	0.0874201	-29.369	1.36653e-189	1.02285e-186	Down	hypothetical protein
NC_017245.1	BM28_RS11540	-2.60783	0.0948099	-27.5059	1.49283e-166	8.93904e-164	Down	nitrous-oxide reductase
NC_017245.1	BM28_RS11535	-3.86598	0.144227	-26.8049	2.8349e-158	1.41461e-155	Down	regulatory protein NosR
NC_017245.1	BM28_RS11070	-1.65003	0.0661918	-24.928	3.69989e-137	1.5825e-134	Down	cytochrome c family protein
NC_017245.1	BM28_RS11395	-2.95177	0.129872	-22.7283	2.35036e-114	8.79624e-112	Down	hemerythrin domain-containing protein
NC_017245.1	BM28_RS11620	-2.17554	0.101171	-21.5036	1.44196e-102	4.79693e-100	Down	UbiD family decarboxylase
NC_017245.1	BM28_RS11975	-2.39131	0.11258	-21.241	3.99033e-100	1.1947e-97	Down	cytochrome P450
NC_017245.1	BM28_RS11605	-1.82936	0.0863906	-21.1755	1.60788e-99	4.37634e-97	Down	U32 family peptidase
NC_017245.1	BM28_RS10585	-1.28959	0.0641712	-20.0961	7.99011e-90	1.99353e-87	Down	type IV secretion system protein virB5
NC_017244.1	BM28_RS00245	-1.32444	0.0690654	-19.1767	5.79812e-82	1.33535e-79	Down	hypothetical protein
NC_017245.1	BM28_RS11615	-1.69267	0.0890088	-19.0169	1.23615e-80	2.64359e-78	Down	SCP2 domain-containing protein
NC_017245.1	BM28_RS10590	-1.22422	0.0698759	-17.5199	1.01067e-68	2.0173e-66	Down	type IV secretion system protein VirB4
NC_017245.1	BM28_RS11610	-1.70227	0.0982069	-17.3335	2.62743e-67	4.91658e-65	Down	U32 family peptidase
NC_017245.1	BM28_RS10375	-2.80634	0.163453	-17.1691	4.52352e-66	7.96672e-64	Down	molybdopterin oxidoreductase
NC_017245.1	BM28_RS12345	1.6845	0.0983971	17.1194	1.06335e-65	1.7687e-63	Ups	DUF1956 domain-containing protein
NC_017245.1	BM28_RS10580	-1.11671	0.072105	-15.4873	4.22665e-54	6.66031e-52	Down	type IV secretion system protein VirB6
NC_017245.1	BM28_RS13430	-1.12848	0.0752997	-14.9865	8.99884e-51	1.34713e-48	Down	iron ABC transporter substrate-binding protein
NC_017245.1	BM28_RS15130	-1.01995	0.0682855	-14.9365	1.90789e-50	2.72011e-48	Down	universal stress protein
NC_017245.1	BM28_RS10605	-1.062	0.0713037	-14.8941	3.60251e-50	4.90268e-48	Down	type IV secretion system protein virB1
NC_017245.1	BM28_RS10365	-1.10423	0.0754104	-14.643	1.49428e-48	1.94516e-46	Down	isochorismate synthase
NC_017245.1	entE	-1.00896	0.07009	-14.3952	5.54328e-47	6.91524e-45	Down	2%2C3-dihydroxybenzoate-AMP ligase
NC_017245.1	BM28_RS11050	-1.44195	0.100252	-14.3832	6.60119e-47	7.90558e-45	Down	cytochrome b
NC_017245.1	BM28_RS11440	-2.87135	0.202128	-14.2056	8.45413e-46	9.73525e-44	Down	hypothetical protein
NC_017245.1	BM28_RS15820	-1.13483	0.0806929	-14.0635	6.36468e-45	7.05772e-43	Down	heme transporter BhuA
NC_017245.1	BM28_RS15860	-1.79574	0.130162	-13.7962	2.68534e-43	2.77238e-41	Down	oxygen-independent coproporphyrinogen III oxidase
NC_017245.1	BM28_RS11625	-1.81035	0.136785	-13.2351	5.50409e-40	5.49308e-38	Down	UbiX family flavin prenyltransferase
NC_017245.1	BM28_RS10595	-1.14919	0.091278	-12.59	2.39607e-36	2.04967e-34	Down	type IV secretion system protein virB3
NC_017245.1	BM28_RS11580	-1.55801	0.128221	-12.151	5.66668e-34	4.58541e-32	Down	pseudoazurin
NC_017245.1	BM28_RS12350	1.41255	0.123592	11.4292	2.98989e-30	2.29532e-28	Ups	hemolysin secretion protein D
NC_017245.1	BM28_RS12475	-1.09271	0.123028	-8.88178	6.58005e-19	2.66225e-17	Down	adenosylmethionine--8-amino-7-oxononanoate transaminase
NC_017245.1	BM28_RS10600	-1.21716	0.150224	-8.1023	5.3931e-16	1.77439e-14	Down	type IV secretion system protein virB2
NC_017245.1	BM28_RS12480	-1.07987	0.172287	-6.26784	3.66091e-10	5.67915e-09	Down	ATP-dependent dethiobiotin synthetase BioD
NC_017245.1	BM28_RS11415	-1.05726	0.225897	-4.68029	2.86468e-06	2.13354e-05	Down	cytochrome c
Note: Chr, chromosome accession; lfcSE, standard error of log2FoldChange; stat, statistic by Wald test; pval, P value; padj, FDR adjusted P value.

## Sheet: Table S2
Table S2 Differentially expressed genes in ΔabcS mutant compared to the wild-type B. melitensis M28 (both cultured in TSB medium)
Chr	GeneName	log2FoldChange	lfcSE	stat	pvalue	padj	Regulation	Product
NC_017244.1	BM28_RS07420	-3.70362	0.090692	-40.8374	0	0	Down	OmpW family protein
NC_017245.1	BM28_RS10375	4.96437	0.0789988	62.841	0	0	Ups	molybdopterin oxidoreductase
NC_017245.1	BM28_RS10380	4.93995	0.085877	57.5235	0	0	Ups	cytochrome b/b6 domain-containing protein
NC_017245.1	BM28_RS10385	5.17994	0.07533	68.7633	0	0	Ups	pentapeptide MXKDX repeat protein
NC_017245.1	BM28_RS10390	4.2823	0.0795663	53.8205	0	0	Ups	RNA polymerase subunit sigma-24
NC_017244.1	BM28_RS06395	2.50805	0.075433	33.2487	2.13502e-242	1.06466e-239	Ups	calcium-binding protein
NC_017245.1	BM28_RS10605	-1.84964	0.0651348	-28.3971	2.19713e-177	9.39118e-175	Down	type IV secretion system protein virB1
NC_017245.1	BM28_RS11350	2.02651	0.0726815	27.882	4.40753e-171	1.64842e-168	Ups	oxidoreductase FAD/NAD(P)-binding subunit
NC_017245.1	BM28_RS11435	-2.40615	0.0867404	-27.7397	2.32156e-169	7.7179e-167	Down	hypothetical protein
NC_017245.1	BM28_RS11345	2.20675	0.0855637	25.7907	1.12859e-146	3.37675e-144	Ups	DUF2271 domain-containing protein
NC_017244.1	BM28_RS07730	-2.07449	0.0833204	-24.8977	7.88148e-137	2.14376e-134	Down	hypothetical protein
NC_017245.1	BM28_RS13140	-1.569	0.065228	-24.0541	7.55363e-128	1.88337e-125	Down	amidohydrolase
NC_017245.1	BM28_RS10585	-1.84304	0.0776752	-23.7276	1.87284e-124	4.31042e-122	Down	type IV secretion system protein virB5
NC_017245.1	BM28_RS10590	-1.86802	0.0804094	-23.2313	2.1973e-119	4.69594e-117	Down	type IV secretion system protein VirB4
NC_017244.1	BM28_RS01960	2.00354	0.0950358	21.082	1.16368e-98	2.32116e-96	Ups	hypothetical protein
NC_017245.1	BM28_RS10595	-2.06648	0.0995941	-20.749	1.25149e-95	2.34029e-93	Down	type IV secretion system protein virB3
NC_017245.1	BM28_RS10580	-1.50343	0.0734447	-20.4702	3.96976e-93	6.98678e-91	Down	type IV secretion system protein VirB6
NC_017245.1	BM28_RS11070	-1.4627	0.0720228	-20.3089	1.07312e-91	1.78377e-89	Down	cytochrome c family protein
NC_017245.1	BM28_RS11535	-2.25311	0.111557	-20.1969	1.04176e-90	1.64051e-88	Down	regulatory protein NosR
NC_017245.1	BM28_RS15130	-1.301	0.06443	-20.1925	1.13868e-90	1.70347e-88	Down	universal stress protein
NC_017245.1	BM28_RS10600	-2.0882	0.105141	-19.8608	8.87987e-88	1.26517e-85	Down	type IV secretion system protein virB2
NC_017245.1	BM28_RS11395	-2.4112	0.121999	-19.764	6.07577e-87	8.26305e-85	Down	hemerythrin domain-containing protein
NC_017244.1	BM28_RS01440	1.14499	0.0634157	18.0553	7.16568e-73	9.32162e-71	Ups	efflux RND transporter periplasmic adaptor subunit
NC_017245.1	BM28_RS11540	-1.65751	0.095782	-17.305	4.31318e-67	5.3771e-65	Down	nitrous-oxide reductase
NC_017245.1	BM28_RS11340	1.28813	0.0747829	17.225	1.72484e-66	2.06429e-64	Ups	hypothetical protein
NC_017244.1	BM28_RS00505	-1.14285	0.0668896	-17.0857	1.89755e-65	2.18365e-63	Down	YdcF family protein
NC_017245.1	BM28_RS11615	-1.44933	0.0883068	-16.4124	1.55893e-60	1.72753e-58	Down	SCP2 domain-containing protein
NC_017245.1	BM28_RS11975	-1.66708	0.103813	-16.0585	4.98098e-58	5.32254e-56	Down	cytochrome P450
NC_017245.1	BM28_RS12930	1.24086	0.0779095	15.927	4.1194e-57	4.25009e-55	Ups	BA14K family protein
NC_017244.1	BM28_RS01445	1.15505	0.0754229	15.3142	6.14197e-53	5.92799e-51	Ups	AcrB/AcrD/AcrF family protein
NC_017245.1	BM28_RS11605	-1.3338	0.087362	-15.2675	1.25893e-52	1.1771e-50	Down	U32 family peptidase
NC_017245.1	BM28_RS11050	-1.42933	0.0943895	-15.1429	8.44179e-52	7.65389e-50	Down	cytochrome b
NC_017245.1	BM28_RS10830	-1.06142	0.070303	-15.0978	1.67327e-51	1.47248e-49	Down	HTH-type quorum sensing-dependent transcriptional regulator VjbR
NC_017245.1	BM28_RS11355	1.77115	0.119261	14.851	6.85744e-50	5.86214e-48	Ups	FAD:protein FMN transferase
NC_017245.1	BM28_RS11620	-1.34267	0.0904322	-14.8473	7.2415e-50	6.01849e-48	Down	UbiD family decarboxylase
NC_017245.1	BM28_RS13280	-1.025	0.0690876	-14.8362	8.5435e-50	6.90869e-48	Down	DUF1127 domain-containing protein
NC_017245.1	BM28_RS10565	-1.10731	0.076167	-14.5379	6.96708e-48	5.48566e-46	Down	type IV secretion system protein virB9
NC_017245.1	BM28_RS10540	-1.0919	0.0752827	-14.504	1.14283e-47	8.76754e-46	Down	amino acid permease
NC_017245.1	BM28_RS10395	-3.22798	0.223606	-14.436	3.07118e-47	2.29724e-45	Down	DUF1109 domain-containing protein
NC_017245.1	BM28_RS11610	-1.29778	0.09186	-14.1278	2.56162e-45	1.82485e-43	Down	U32 family peptidase
NC_017244.1	BM28_RS09480	-1.19243	0.0845087	-14.1102	3.28835e-45	2.28808e-43	Down	heavy metal translocating P-type ATPase
NC_017245.1	BM28_RS10570	-1.20113	0.0887071	-13.5404	9.03316e-42	6.01903e-40	Down	type IV secretion system protein virB8
NC_017245.1	BM28_RS10560	-1.01513	0.0749717	-13.5402	9.05269e-42	6.01903e-40	Down	type IV secretion protein VirB10
NC_017244.1	BM28_RS16725	-1.50503	0.112901	-13.3305	1.53775e-40	9.78926e-39	Down	hypothetical protein
NC_017244.1	BM28_RS02670	-1.36919	0.105112	-13.026	8.7006e-39	5.42337e-37	Down	AraC family transcriptional regulator
NC_017244.1	BM28_RS05605	-1.2623	0.100173	-12.6012	2.07894e-36	1.24404e-34	Down	HIT family protein
NC_017244.1	BM28_RS07020	1.11058	0.0922703	12.0362	2.29361e-33	1.29481e-31	Ups	hypothetical protein
NC_017245.1	BM28_RS12255	-1.09878	0.0942812	-11.6542	2.18309e-31	1.16639e-29	Down	hypothetical protein
NC_017245.1	BM28_RS15860	-1.42207	0.12577	-11.3069	1.21342e-29	6.3694e-28	Down	oxygen-independent coproporphyrinogen III oxidase
NC_017245.1	BM28_RS11445	-1.01677	0.0930623	-10.9257	8.69087e-28	4.33385e-26	Down	DUF2249 domain-containing protein
NC_017245.1	BM28_RS12690	1.0528	0.0979324	10.7503	5.9081e-27	2.89787e-25	Ups	hypothetical protein
NC_017245.1	BM28_RS11440	-1.88034	0.175928	-10.6881	1.15731e-26	5.58495e-25	Down	hypothetical protein
NC_017245.1	BM28_RS11625	-1.36328	0.129935	-10.492	9.40068e-26	4.26164e-24	Down	UbiX family flavin prenyltransferase
NC_017245.1	BM28_RS11580	-1.36148	0.129889	-10.4819	1.04664e-25	4.67396e-24	Down	pseudoazurin
NC_017244.1	BM28_RS09260	1.09341	0.106624	10.2548	1.12608e-24	4.95477e-23	Ups	7-cyano-7-deazaguanine synthase
NC_017245.1	BM28_RS13775	-1.01856	0.101661	-10.0192	1.2549e-23	5.28823e-22	Down	AzlD family protein
NC_017244.1	BM28_RS01055	-1.01014	0.101055	-9.99599	1.58692e-23	6.59452e-22	Down	DUF1794 domain-containing protein
NC_017244.1	BM28_RS06365	1.03162	0.105554	9.77337	1.46499e-22	5.84435e-21	Ups	sulfate ABC transporter permease subunit CysT
NC_017244.1	BM28_RS15975	-1.01013	0.116108	-8.69996	3.32001e-18	1.09159e-16	Down	hypothetical protein
NC_017244.1	BM28_RS16425	-1.56044	0.199263	-7.83105	4.83794e-15	1.35281e-13	Down	hypothetical protein
NC_017245.1	BM28_RS10575	-1.32627	0.178128	-7.44562	9.6489e-14	2.34712e-12	Down	type IV secretion system lipoprotein virB7
NC_017244.1	BM28_RS03065	-1.13779	0.189855	-5.99296	2.06062e-09	3.16172e-08	Down	sel1 repeat family protein
NC_017245.1	BM28_RS11415	-1.10481	0.231833	-4.76553	1.8836e-06	1.83574e-05	Down	cytochrome c
Note: Chr, chromosome accession; lfcSE, standard error of log2FoldChange; stat, statistic by Wald test; pval, P value; padj, FDR adjusted P value.

## Sheet: Table S3
Table S3 Differentially expressed genes in ΔbcrS mutant compared to the wild-type B. melitensis M28 (both treated with hypochloric acid)
Chr	GeneName	log2FoldChange	lfcSE	stat	pvalue	padj	Regulation	Product
NC_017245.1	BM28_RS10375	-7.72803	0.0835099	-92.5403	0	0	Down	molybdopterin oxidoreductase
NC_017245.1	BM28_RS10380	-8.31399	0.0863351	-96.2991	0	0	Down	cytochrome b/b6 domain-containing protein
NC_017245.1	BM28_RS10385	-9.61518	0.119983	-80.1379	0	0	Down	pentapeptide MXKDX repeat protein
NC_017245.1	BM28_RS10395	-3.25306	0.109076	-29.8237	1.92437e-195	1.35428e-192	Down	DUF1109 domain-containing protein
NC_017245.1	BM28_RS10390	-4.15526	0.17625	-23.576	6.79538e-123	3.8258e-120	Down	RNA polymerase subunit sigma-24
NC_017245.1	BM28_RS12345	1.57085	0.0966992	16.2447	2.4344e-59	1.14214e-56	Ups	DUF1956 domain-containing protein
NC_017244.1	BM28_RS01960	-1.53823	0.0966598	-15.9138	5.08293e-57	2.04406e-54	Down	hypothetical protein
NC_017245.1	BM28_RS10600	-1.31006	0.0939209	-13.9486	3.20956e-44	1.12937e-41	Down	type IV secretion system protein virB2
NC_017245.1	BM28_RS10585	-1.03097	0.0953025	-10.8179	2.83215e-27	7.97252e-25	Down	type IV secretion system protein virB5
NC_017245.1	BM28_RS10580	-1.00219	0.0936993	-10.6958	1.06525e-26	2.72606e-24	Down	type IV secretion system protein VirB6
NC_017245.1	BM28_RS10590	-1.03043	0.0977615	-10.5402	5.63776e-26	1.32253e-23	Down	type IV secretion system protein VirB4
NC_017245.1	BM28_RS12350	1.30851	0.126234	10.3657	3.55094e-25	7.68916e-23	Ups	hemolysin secretion protein D
NC_017245.1	BM28_RS11435	-1.35784	0.136818	-9.92445	3.25902e-23	6.1161e-21	Down	hypothetical protein
Note: Chr, chromosome accession; lfcSE, standard error of log2FoldChange; stat, statistic by Wald test; pval, P value; padj, FDR adjusted P value.

## Sheet: Table S4
Table S4 Differentially expressed genes in ΔabcS mutant compared to the wild-type B. melitensis M28 (both treated with hypochloric acid)
Chr	GeneName	log2FoldChange	lfcSE	stat	pvalue	padj	Regulation	Product
NC_017245.1	BM28_RS10395	-6.68378	0.185804	-35.9722	2.27375e-283	7.14185e-280	Down	DUF1109 domain-containing protein
NC_017244.1	BM28_RS07420	-3.6499	0.119334	-30.5857	1.89709e-205	2.97939e-202	Down	OmpW family protein
NC_017245.1	BM28_RS10585	-2.05111	0.0932835	-21.9879	3.76194e-107	3.93875e-104	Down	type IV secretion system protein virB5
NC_017245.1	BM28_RS10600	-2.10171	0.107544	-19.5427	4.75796e-85	3.73619e-82	Down	type IV secretion system protein virB2
NC_017245.1	BM28_RS13140	-1.24871	0.0644905	-19.3626	1.5952e-83	1.00211e-80	Down	amidohydrolase
NC_017245.1	BM28_RS10560	-1.41167	0.0784394	-17.997	2.05721e-72	1.07695e-69	Down	type IV secretion protein VirB10
NC_017245.1	BM28_RS10580	-1.64169	0.0918192	-17.8796	1.69925e-71	7.6248e-69	Down	type IV secretion system protein VirB6
NC_017245.1	BM28_RS10590	-1.84578	0.104989	-17.5807	3.46051e-69	1.35868e-66	Down	type IV secretion system protein VirB4
NC_017245.1	BM28_RS13565	-1.217	0.0696109	-17.4828	1.93631e-68	6.75771e-66	Down	DUF1127 domain-containing protein
NC_017245.1	BM28_RS11490	1.13243	0.0711284	15.921	4.5323e-57	1.4236e-54	Ups	ABC transporter substrate-binding protein
NC_017244.1	BM28_RS06140	1.01519	0.0652728	15.553	1.51839e-54	4.33568e-52	Ups	porin family protein
NC_017245.1	BM28_RS10565	-1.50674	0.0969166	-15.5467	1.67415e-54	4.38208e-52	Down	type IV secretion system protein virB9
NC_017245.1	BM28_RS10555	-1.15683	0.0802315	-14.4186	3.95259e-47	8.86793e-45	Down	P-type DNA transfer ATPase VirB11
NC_017245.1	BM28_RS10605	-1.49227	0.104356	-14.2999	2.19274e-46	4.59159e-44	Down	type IV secretion system protein virB1
NC_017245.1	BM28_RS10595	-1.74226	0.123015	-14.163	1.55252e-45	3.0478e-43	Down	type IV secretion system protein virB3
NC_017245.1	BM28_RS10570	-1.50374	0.106984	-14.0557	7.10554e-45	1.31285e-42	Down	type IV secretion system protein virB8
NC_017244.1	BM28_RS16725	-1.8051	0.130655	-13.8158	2.04779e-43	3.38532e-41	Down	hypothetical protein
NC_017245.1	BM28_RS12930	1.45046	0.111989	12.9519	2.29359e-38	3.43055e-36	Ups	BA14K family protein
NC_017245.1	BM28_RS10355	1.07542	0.0835367	12.8736	6.33612e-38	9.04625e-36	Ups	isochorismatase
NC_017245.1	BM28_RS15130	-1.14506	0.0971604	-11.7852	4.65267e-32	6.08918e-30	Down	universal stress protein
NC_017245.1	BM28_RS10385	1.49369	0.126868	11.7736	5.34151e-32	6.71107e-30	Ups	pentapeptide MXKDX repeat protein
NC_017245.1	entE	1.09663	0.0950354	11.5391	8.3767e-31	9.7449e-29	Ups	2%2C3-dihydroxybenzoate-AMP ligase
NC_017244.1	BM28_RS01055	-1.32795	0.115652	-11.4823	1.61936e-30	1.81658e-28	Down	DUF1794 domain-containing protein
NC_017244.1	BM28_RS07685	-1.04921	0.0922526	-11.3732	5.68782e-30	5.95515e-28	Down	PepSY domain-containing protein
NC_017244.1	BM28_RS09485	-1.05612	0.0954262	-11.0674	1.80516e-28	1.82904e-26	Down	hypothetical protein
NC_017244.1	BM28_RS09480	-1.14053	0.104964	-10.866	1.67434e-27	1.5468e-25	Down	heavy metal translocating P-type ATPase
NC_017245.1	BM28_RS15435	-1.35579	0.125843	-10.7737	4.58443e-27	4.1142e-25	Down	tRNA-Met
NC_017245.1	BM28_RS10550	-1.27532	0.122317	-10.4264	1.87903e-25	1.55316e-23	Down	type IV secretion system protein
NC_017245.1	BM28_RS12255	-1.85534	0.20075	-9.24205	2.41823e-20	1.51913e-18	Down	hypothetical protein
NC_017244.1	BM28_RS15975	-1.03687	0.112627	-9.20617	3.37954e-20	2.04137e-18	Down	hypothetical protein
NC_017245.1	BM28_RS10575	-1.608	0.174726	-9.20298	3.48168e-20	2.06339e-18	Down	type IV secretion system lipoprotein virB7
NC_017244.1	BM28_RS05605	-1.16349	0.131498	-8.84801	8.90956e-19	4.66415e-17	Down	HIT family protein
NC_017245.1	BM28_RS12690	1.01937	0.116627	8.74044	2.32212e-18	1.1957e-16	Ups	hypothetical protein
NC_017244.1	BM28_RS02665	-1.05202	0.126926	-8.28845	1.14733e-16	5.29967e-15	Down	AraC family transcriptional regulator
NC_017245.1	BM28_RS17060	-1.08158	0.158092	-6.84148	7.83774e-12	2.23803e-10	Down	hypothetical protein
NC_017244.1	BM28_RS06395	1.1785	0.183644	6.4173	1.38712e-10	3.2759e-09	Ups	calcium-binding protein
NC_017244.1	BM28_RS16150	-1.13399	0.179893	-6.30367	2.90685e-10	6.71354e-09	Down	hypothetical protein
NC_017244.1	BM28_RS16425	-1.27375	0.208525	-6.10837	1.00653e-09	2.18034e-08	Down	hypothetical protein
NC_017245.1	BM28_RS15205	-1.1759	0.192656	-6.10363	1.03689e-09	2.23073e-08	Down	IS3 family transposase
NC_017245.1	BM28_RS12565	-1.03044	0.16995	-6.06321	1.33432e-09	2.77557e-08	Down	cytochrome d ubiquinol oxidase subunit II
NC_017245.1	BM28_RS17040	-1.27996	0.218007	-5.87121	4.32621e-09	8.33659e-08	Down	hypothetical protein
NC_017244.1	BM28_RS08200	-1.14161	0.210481	-5.4238	5.83435e-08	8.96033e-07	Down	hypothetical protein
NC_017245.1	BM28_RS12560	-1.01124	0.189597	-5.33365	9.62586e-08	1.37089e-06	Down	cytochrome bd oxidase subunit I
NC_017244.1	BM28_RS04310	-1.0772	0.226639	-4.75294	2.00484e-06	2.09907e-05	Down	DUF1127 domain-containing protein
NC_017244.1	BM28_RS16705	-1.00713	0.232636	-4.32919	1.49656e-05	0.000125019	Down	hypothetical protein
Note: Chr, chromosome accession; lfcSE, standard error of log2FoldChange; stat, statistic by Wald test; pval, P value; padj, FDR adjusted P value.

## Sheet: Table S5
Table S5 Differentially expressed genes of B. melitensis M28 in response to hypochloric acid treatment
Chr	GeneName	log2FoldChange	lfcSE	stat	pvalue	padj	Regulation	Product
NC_017245.1	BM28_RS14295	5.77665	0.1295	44.6073	0	0	Ups	organic hydroperoxide resistance protein
NC_017245.1	BM28_RS10380	4.65351	0.0910109	51.1313	0	0	Ups	cytochrome b/b6 domain-containing protein
NC_017245.1	BM28_RS10375	4.6057	0.0815784	56.4573	0	0	Ups	molybdopterin oxidoreductase
NC_017245.1	BM28_RS10385	4.09283	0.117549	34.818	1.3e-265	8.63e-263	Ups	pentapeptide MXKDX repeat protein
NC_017245.1	BM28_RS10395	4.02346	0.118335	34.0007	2.18e-253	1.2e-250	Ups	DUF1109 domain-containing protein
NC_017245.1	BM28_RS10390	3.82894	0.121936	31.4011	1.95e-216	9.26e-214	Ups	RNA polymerase subunit sigma-24
NC_017244.1	BM28_RS01960	3.63498	0.118737	30.6137	8.05e-206	2.97e-203	Ups	hypothetical protein
NC_017245.1	BM28_RS14300	3.32198	0.119165	27.8772	5.04e-171	1.45e-168	Ups	MarR family transcriptional regulator
NC_017244.1	BM28_RS08680	2.77744	0.22384	12.4082	2.36e-35	9.67e-34	Ups	N-acetyltransferase
NC_017245.1	BM28_RS11345	2.76388	0.0926511	29.831	1.55e-195	5.14e-193	Ups	DUF2271 domain-containing protein
NC_017244.1	BM28_RS06355	2.71652	0.214731	12.6508	1.11e-36	4.65e-35	Ups	serine hydrolase family protein
NC_017245.1	BM28_RS11350	2.55768	0.0917529	27.8758	5.25e-171	1.45e-168	Ups	oxidoreductase FAD/NAD(P)-binding subunit
NC_017245.1	BM28_RS11340	2.55641	0.110289	23.1793	7.37e-119	1.53e-116	Ups	hypothetical protein
NC_017244.1	BM28_RS07465	2.51551	0.0816649	30.8028	2.4e-208	9.97e-206	Ups	MFS transporter
NC_017245.1	BM28_RS11355	2.38141	0.145939	16.3179	7.37e-60	6.79e-58	Ups	FAD:protein FMN transferase
NC_017244.1	BM28_RS07460	2.28836	0.137209	16.6779	1.9e-62	1.97e-60	Ups	MarR family transcriptional regulator
NC_017245.1	BM28_RS12435	2.2819	0.123467	18.4818	2.9e-76	3.69e-74	Ups	glyoxalase/bleomycin resistance/extradiol dioxygenase family protein
NC_017245.1	BM28_RS14370	2.21724	0.253356	8.75149	2.11e-18	3.38e-17	Ups	arginase
NC_017245.1	BM28_RS14850	2.17447	0.142085	15.3041	7.18e-53	5.18e-51	Ups	ABC transporter substrate-binding protein
NC_017244.1	BM28_RS16270	2.14006	0.361951	5.91256	3.37e-09	2.48e-08	Ups	hypothetical protein
NC_017244.1	BM28_RS01440	2.06575	0.121051	17.0652	2.7e-65	2.89e-63	Ups	efflux RND transporter periplasmic adaptor subunit
NC_017244.1	BM28_RS07740	2.04731	0.226524	9.03797	1.6e-19	2.79e-18	Ups	tRNA-Met
NC_017244.1	BM28_RS07830	1.97536	0.35608	5.54753	2.9e-08	1.89e-07	Ups	tRNA-Glu
NC_017244.1	BM28_RS06115	1.96183	0.338026	5.8038	6.48e-09	4.65e-08	Ups	tRNA-Glu
NC_017244.1	BM28_RS06395	1.94776	0.125408	15.5314	2.13e-54	1.6e-52	Ups	calcium-binding protein
NC_017244.1	BM28_RS16780	1.94668	0.144788	13.445	3.29e-41	1.61e-39	Ups	hypothetical protein
NC_017244.1	BM28_RS07590	1.88613	0.129958	14.5133	9.98e-48	6.37e-46	Ups	glycosyl transferase
NC_017245.1	BM28_RS15435	1.88266	0.116561	16.1517	1.1e-58	9.4e-57	Ups	tRNA-Met
NC_017244.1	BM28_RS06300	1.87315	0.0724518	25.8537	2.21e-147	5.64e-145	Ups	LysR family transcriptional regulator
NC_017244.1	BM28_RS07010	1.87162	0.265104	7.05996	1.67e-12	1.7e-11	Ups	tRNA-Met
NC_017245.1	BM28_RS14365	1.84705	0.145521	12.6927	6.49e-37	2.8e-35	Ups	ornithine cyclodeaminase
NC_017245.1	BM28_RS13275	1.82665	0.148309	12.3165	7.38e-35	2.88e-33	Ups	DUF2938 domain-containing protein
NC_017245.1	BM28_RS14845	1.82532	0.39059	4.67323	2.96e-06	1.41e-05	Ups	sugar ABC transporter ATP-binding protein
NC_017244.1	BM28_RS03475	1.81614	0.206435	8.79763	1.4e-18	2.28e-17	Ups	tRNA-Arg
NC_017244.1	BM28_RS02100	1.81028	0.160661	11.2677	1.89e-29	5.99e-28	Ups	DUF374 domain-containing protein
NC_017245.1	BM28_RS17195	1.79322	0.378695	4.73525	2.19e-06	1.07e-05	Ups	hypothetical protein
NC_017245.1	BM28_RS15480	1.7917	0.195325	9.17292	4.6e-20	8.26e-19	Ups	zinc ABC transporter substrate-binding protein
NC_017244.1	BM28_RS08200	1.7655	0.278907	6.33005	2.45e-10	2.02e-09	Ups	hypothetical protein
NC_017245.1	BM28_RS14380	1.72883	0.134095	12.8926	4.96e-38	2.19e-36	Ups	alkene reductase
NC_017245.1	BM28_RS13070	1.72024	0.366846	4.68927	2.74e-06	1.32e-05	Ups	tRNA-Cys
NC_017245.1	BM28_RS14385	1.7135	0.268667	6.37779	1.8e-10	1.49e-09	Ups	transcriptional regulator
NC_017244.1	BM28_RS02095	1.70456	0.212238	8.03136	9.64e-16	1.3e-14	Ups	hypothetical protein
NC_017244.1	BM28_RS06110	1.70021	0.205203	8.28551	1.18e-16	1.7e-15	Ups	tRNA-Glu
NC_017245.1	BM28_RS15260	1.68813	0.151997	11.1063	1.17e-28	3.56e-27	Ups	ABC transporter ATP-binding protein
NC_017245.1	BM28_RS17225	1.68307	0.247401	6.803	1.02e-11	9.8e-11	Ups	hypothetical protein
NC_017244.1	BM28_RS16150	1.67651	0.199069	8.42175	3.71e-17	5.47e-16	Ups	hypothetical protein
NC_017244.1	BM28_RS16040	1.66917	0.398435	4.18931	2.8e-05	0.000112397	Ups	hypothetical protein
NC_017244.1	BM28_RS16670	1.65141	0.209229	7.89283	2.95e-15	3.86e-14	Ups	hypothetical protein
NC_017245.1	BM28_RS15820	1.649	0.0795866	20.7196	2.3e-95	4.02e-93	Ups	heme transporter BhuA
NC_017244.1	BM28_RS16775	1.64643	0.308655	5.33423	9.6e-08	5.82e-07	Ups	hypothetical protein
NC_017244.1	gabD	1.63622	0.0851334	19.2195	2.54e-82	3.38e-80	Ups	NAD-dependent succinate-semialdehyde dehydrogenase
NC_017244.1	BM28_RS01305	1.61797	0.138951	11.6442	2.46e-31	8.23e-30	Ups	tRNA-Phe
NC_017245.1	BM28_RS15255	1.6129	0.0812415	19.8531	1.04e-87	1.49e-85	Ups	glutamate-1-semialdehyde 2%2C1-aminomutase
NC_017244.1	BM28_RS07770	1.60112	0.11439	13.997	1.63e-44	9.31e-43	Ups	IclR family transcriptional regulator
NC_017245.1	BM28_RS12800	1.58874	0.103924	15.2875	9.26e-53	6.54e-51	Ups	antibiotic biosynthesis monooxygenase
NC_017245.1	BM28_RS12490	1.5823	0.0649312	24.3688	3.66e-131	8.1e-129	Ups	biotin synthase BioB
NC_017244.1	BM28_RS04640	1.58217	0.419525	3.77135	0.000162365	0.000557113	Ups	hypothetical protein
NC_017245.1	BM28_RS13325	1.58058	0.107258	14.7361	3.78e-49	2.46e-47	Ups	iron ABC transporter permease
NC_017244.1	BM28_RS16170	1.57527	0.350003	4.50074	6.77e-06	3.03e-05	Ups	hypothetical protein
NC_017244.1	BM28_RS09355	1.57302	0.144378	10.8951	1.22e-27	3.48e-26	Ups	tRNA-Ala
NC_017244.1	BM28_RS16935	1.57203	0.272251	5.77419	7.73e-09	5.44e-08	Ups	hypothetical protein
NC_017245.1	BM28_RS17145	1.56759	0.123809	12.6614	9.68e-37	4.12e-35	Ups	glutamate decarboxylase
NC_017245.1	BM28_RS11755	1.55788	0.155604	10.0118	1.35e-23	2.99e-22	Ups	tRNA-Asp
NC_017244.1	BM28_RS16595	1.55384	0.389608	3.98821	6.66e-05	0.000245985	Ups	hypothetical protein
NC_017245.1	BM28_RS12785	1.55099	0.214278	7.23823	4.55e-13	4.99e-12	Ups	tRNA-Ser
NC_017245.1	BM28_RS11825	1.52332	0.177817	8.56682	1.06e-17	1.63e-16	Ups	glutamate decarboxylase
NC_017245.1	BM28_RS10490	1.50808	0.159051	9.48171	2.5e-21	4.91e-20	Ups	tRNA-Val
NC_017244.1	BM28_RS16930	1.48742	0.36379	4.08866	4.34e-05	0.000167977	Ups	hypothetical protein
NC_017244.1	BM28_RS16160	1.48561	0.148186	10.0253	1.18e-23	2.63e-22	Ups	hypothetical protein
NC_017244.1	BM28_RS04270	1.48504	0.39406	3.76855	0.000164197	0.000562235	Ups	hypothetical protein
NC_017245.1	BM28_RS13090	1.46517	0.137817	10.6313	2.13e-26	5.8e-25	Ups	hypothetical protein
NC_017244.1	BM28_RS16465	1.46272	0.197245	7.41577	1.21e-13	1.4e-12	Ups	hypothetical protein
NC_017244.1	BM28_RS16955	1.44801	0.341921	4.23491	2.29e-05	9.39e-05	Ups	hypothetical protein
NC_017245.1	BM28_RS17100	1.43755	0.410648	3.50067	0.000464082	0.00144043	Ups	hypothetical protein
NC_017244.1	BM28_RS09480	1.43505	0.0917999	15.6323	4.39e-55	3.46e-53	Ups	heavy metal translocating P-type ATPase
NC_017244.1	BM28_RS07865	1.42949	0.0863701	16.5507	1.58e-61	1.54e-59	Ups	sensor histidine kinase
NC_017244.1	BM28_RS06350	1.42368	0.0940574	15.1363	9.33e-52	6.45e-50	Ups	serine hydrolase family protein
NC_017244.1	BM28_RS03865	1.41965	0.184843	7.68031	1.59e-14	1.99e-13	Ups	tRNA-Asp
NC_017244.1	BM28_RS16035	1.4138	0.290965	4.859	1.18e-06	5.96e-06	Ups	hypothetical protein
NC_017244.1	BM28_RS06360	1.40438	0.144321	9.73096	2.22e-22	4.67e-21	Ups	sulfate ABC transporter permease subunit CysW
NC_017244.1	BM28_RS07410	1.39573	0.0966075	14.4474	2.6e-47	1.63e-45	Ups	N-acetyltransferase
NC_017244.1	BM28_RS09550	1.39102	0.215212	6.46349	1.02e-10	8.66e-10	Ups	response regulator SirA
NC_017245.1	BM28_RS13320	1.38909	0.0776431	17.8908	1.39e-71	1.59e-69	Ups	iron ABC transporter substrate-binding protein
NC_017244.1	BM28_RS16355	1.38878	0.295329	4.70249	2.57e-06	1.24e-05	Ups	hypothetical protein
NC_017244.1	BM28_RS07085	1.38524	0.100395	13.7978	2.63e-43	1.36e-41	Ups	NUDIX domain-containing protein
NC_017244.1	BM28_RS07595	1.37676	0.0963081	14.2954	2.34e-46	1.39e-44	Ups	tRNA-His
NC_017245.1	BM28_RS17135	1.37258	0.300451	4.56841	4.91e-06	2.25e-05	Ups	hypothetical protein
NC_017244.1	BM28_RS16280	1.37181	0.159059	8.62454	6.44e-18	9.93e-17	Ups	IS481 family transposase
NC_017244.1	BM28_RS05170	1.36918	0.425122	3.22069	0.00127884	0.00358076	Ups	hypothetical protein
NC_017244.1	BM28_RS00245	1.36776	0.0823355	16.612	5.7e-62	5.73e-60	Ups	hypothetical protein
NC_017244.1	BM28_RS16180	1.36329	0.345694	3.94363	8.03e-05	0.000292627	Ups	hypothetical protein
NC_017244.1	BM28_RS16855	1.3606	0.421335	3.22926	0.00124109	0.00348682	Ups	hypothetical protein
NC_017244.1	BM28_RS07895	1.35741	0.427101	3.17819	0.00148196	0.00407385	Ups	hypothetical protein
NC_017245.1	BM28_RS11335	1.3476	0.0973997	13.8358	1.55e-43	8.17e-42	Ups	DNA-binding response regulator
NC_017244.1	BM28_RS07650	1.34489	0.144634	9.29853	1.42e-20	2.64e-19	Ups	tRNA-Gln
NC_017244.1	BM28_RS08785	1.33857	0.102503	13.0589	5.65e-39	2.53e-37	Ups	DUF4167 domain-containing protein
NC_017244.1	BM28_RS16990	1.32308	0.310591	4.25987	2.05e-05	8.47e-05	Ups	hypothetical protein
NC_017245.1	BM28_RS17450	1.32122	0.305369	4.32663	1.51e-05	6.4e-05	Ups	hypothetical protein
NC_017244.1	BM28_RS02980	1.31745	0.125991	10.4566	1.37e-25	3.51e-24	Ups	DNA-binding response regulator
NC_017245.1	BM28_RS14955	1.31614	0.392833	3.35038	0.000807022	0.00237174	Ups	tRNA-Gly
NC_017244.1	BM28_RS01515	1.31486	0.0946393	13.8934	6.94e-44	3.78e-42	Ups	efflux RND transporter periplasmic adaptor subunit
NC_017244.1	BM28_RS08675	1.31076	0.187715	6.98272	2.9e-12	2.94e-11	Ups	hypothetical protein
NC_017245.1	BM28_RS17210	1.3034	0.404095	3.22549	0.00125759	0.00352422	Ups	hypothetical protein
NC_017244.1	BM28_RS05245	1.30127	0.107987	12.0502	1.93e-33	7.17e-32	Ups	TetR/AcrR family transcriptional regulator
NC_017244.1	BM28_RS06675	1.29439	0.0972683	13.3074	2.1e-40	9.93e-39	Ups	Bcr/CflA family drug resistance efflux transporter
NC_017244.1	BM28_RS16875	1.29184	0.226199	5.71107	1.12e-08	7.75e-08	Ups	N-acetyltransferase
NC_017245.1	BM28_RS17485	1.29117	0.398533	3.2398	0.00119613	0.00338054	Ups	D-lactate dehydrogenase
NC_017244.1	BM28_RS16470	1.29052	0.251153	5.13836	2.77e-07	1.57e-06	Ups	hypothetical protein
NC_017245.1	BM28_RS14130	1.28906	0.125577	10.2651	1.01e-24	2.41e-23	Ups	IS5/IS1182 family transposase
NC_017244.1	BM28_RS16885	1.28885	0.10791	11.9438	7e-33	2.5e-31	Ups	hypothetical protein
NC_017245.1	BM28_RS12565	1.2716	0.12093	10.5152	7.36e-26	1.95e-24	Ups	cytochrome d ubiquinol oxidase subunit II
NC_017244.1	BM28_RS06475	1.26153	0.356859	3.53508	0.000407651	0.00128695	Ups	urease subunit beta
NC_017245.1	BM28_RS12430	1.2613	0.194124	6.49741	8.17e-11	7.01e-10	Ups	MarR family transcriptional regulator
NC_017245.1	BM28_RS12795	1.25422	0.0774034	16.2037	4.75e-59	4.15e-57	Ups	transcriptional regulator
NC_017245.1	BM28_RS15475	1.25189	0.193507	6.46949	9.83e-11	8.37e-10	Ups	GTP-binding protein
NC_017244.1	BM28_RS01395	1.25119	0.119728	10.4503	1.46e-25	3.7e-24	Ups	urease subunit gamma
NC_017245.1	BM28_RS11465	1.24894	0.119593	10.4433	1.57e-25	3.95e-24	Ups	lipase
NC_017244.1	BM28_RS08740	1.24667	0.380782	3.27397	0.00106049	0.00304387	Ups	tRNA-Met
NC_017244.1	BM28_RS08575	1.24538	0.203051	6.13331	8.61e-10	6.7e-09	Ups	chorismate mutase
NC_017244.1	BM28_RS05030	1.23994	0.381553	3.24972	0.00115517	0.00327593	Ups	tRNA-Leu
NC_017244.1	BM28_RS05040	1.23909	0.0914386	13.5511	7.8e-42	3.92e-40	Ups	ATP-dependent helicase
NC_017244.1	ssrS	1.23871	0.0894362	13.8502	1.27e-43	6.79e-42	Ups	6S RNA
NC_017244.1	BM28_RS05230	1.23438	0.120887	10.2111	1.77e-24	4.19e-23	Ups	LLM class flavin-dependent oxidoreductase
NC_017244.1	BM28_RS01445	1.23407	0.0792842	15.5651	1.26e-54	9.69e-53	Ups	AcrB/AcrD/AcrF family protein
NC_017245.1	BM28_RS15200	1.22901	0.190116	6.46455	1.02e-10	8.62e-10	Ups	tRNA-Ser
NC_017245.1	BM28_RS17095	1.22818	0.413767	2.96829	0.00299463	0.00769207	Ups	hypothetical protein
NC_017244.1	BM28_RS16095	1.22769	0.419638	2.92558	0.00343811	0.00868162	Ups	hypothetical protein
NC_017244.1	BM28_RS04620	1.22332	0.301904	4.05201	5.08e-05	0.000195198	Ups	tRNA-Arg
NC_017244.1	BM28_RS01430	1.21966	0.321167	3.79759	0.00014611	0.000505518	Ups	tRNA-Arg
NC_017244.1	BM28_RS08395	1.21203	0.117521	10.3133	6.14e-25	1.49e-23	Ups	branched chain amino acid ABC transporter substrate-binding protein
NC_017245.1	BM28_RS14410	1.21017	0.236362	5.11997	3.06e-07	1.7e-06	Ups	DUF1338 domain-containing protein
NC_017245.1	BM28_RS17330	1.20932	0.424068	2.85171	0.00434845	0.0107425	Ups	hypothetical protein
NC_017244.1	BM28_RS08710	1.20779	0.198127	6.09604	1.09e-09	8.41e-09	Ups	IS6 family transposase IS2020
NC_017245.1	BM28_RS10405	1.20348	0.173416	6.93983	3.93e-12	3.94e-11	Ups	branched-chain amino acid ABC transporter substrate-binding protein
NC_017245.1	BM28_RS17380	1.20118	0.336776	3.56669	0.000361516	0.00115449	Ups	hypothetical protein
NC_017244.1	BM28_RS16680	1.19991	0.426009	2.81662	0.00485323	0.0118231	Ups	hypothetical protein
NC_017244.1	BM28_RS08205	1.19763	0.0801841	14.936	1.92e-50	1.3e-48	Ups	YafY family transcriptional regulator
NC_017245.1	BM28_RS10450	1.19224	0.310317	3.84202	0.000122026	0.000427215	Ups	pyruvate dehydrogenase complex dihydrolipoamide acetyltransferase
NC_017245.1	BM28_RS17505	1.19144	0.425667	2.799	0.00512617	0.0124102	Ups	hypothetical protein
NC_017245.1	BM28_RS17350	1.19023	0.22043	5.39958	6.68e-08	4.17e-07	Ups	hypothetical protein
NC_017244.1	BM28_RS16165	1.18924	0.0746072	15.9401	3.34e-57	2.7e-55	Ups	urease operon accessory protein
NC_017244.1	BM28_RS02975	1.18243	0.218267	5.41733	6.05e-08	3.8e-07	Ups	DegP-like serine endoprotease
NC_017245.1	BM28_RS12485	1.17987	0.104669	11.2724	1.8e-29	5.73e-28	Ups	8-amino-7-oxononanoate synthase
NC_017244.1	BM28_RS07900	1.17493	0.0939211	12.5098	6.6e-36	2.74e-34	Ups	tonB-system energizer ExbB
NC_017244.1	BM28_RS07050	1.16705	0.122626	9.5171	1.78e-21	3.54e-20	Ups	GatB/YqeY domain-containing protein
NC_017245.1	BM28_RS11330	1.16638	0.0879215	13.2661	3.64e-40	1.7e-38	Ups	two-component sensor histidine kinase
NC_017245.1	BM28_RS14095	1.16603	0.106122	10.9876	4.38e-28	1.3e-26	Ups	hypothetical protein
NC_017245.1	BM28_RS17440	1.15658	0.160075	7.22523	5e-13	5.42e-12	Ups	hypothetical protein
NC_017245.1	BM28_RS14250	1.15513	0.163482	7.06583	1.6e-12	1.64e-11	Ups	DUF1949 domain-containing protein
NC_017245.1	BM28_RS17365	1.15221	0.411495	2.80005	0.00510943	0.0123853	Ups	hypothetical protein
NC_017245.1	BM28_RS15245	1.13417	0.265536	4.27124	1.94e-05	8.07e-05	Ups	hypothetical protein
NC_017244.1	BM28_RS06390	1.13304	0.375207	3.01978	0.0025296	0.00666129	Ups	tRNA-Lys
NC_017244.1	BM28_RS02755	1.13018	0.143334	7.88491	3.15e-15	4.1e-14	Ups	hypothetical protein
NC_017245.1	BM28_RS12790	1.12815	0.104191	10.8277	2.55e-27	7.22e-26	Ups	YbaK/EbsC family protein
NC_017245.1	BM28_RS15650	1.12681	0.27011	4.17168	3.02e-05	0.000120583	Ups	aldehyde dehydrogenase
NC_017245.1	BM28_RS17475	1.11271	0.41907	2.6552	0.00792619	0.0181875	Ups	hypothetical protein
NC_017245.1	BM28_RS12925	1.11139	0.380276	2.92258	0.00347143	0.0087591	Ups	tRNA-Lys
NC_017245.1	BM28_RS10875	1.10998	0.39021	2.84457	0.00444716	0.0109626	Ups	DUF1217 domain-containing protein
NC_017245.1	BM28_RS13580	1.0954	0.259028	4.22887	2.35e-05	9.59e-05	Ups	N-formylglutamate amidohydrolase
NC_017244.1	BM28_RS09570	1.09489	0.240205	4.55814	5.16e-06	2.36e-05	Ups	tRNA-Arg
NC_017244.1	BM28_RS08705	1.09476	0.13018	8.40958	4.11e-17	6.01e-16	Ups	tRNA-Ser
NC_017244.1	BM28_RS01405	1.09431	0.0920294	11.8908	1.32e-32	4.66e-31	Ups	urease subunit beta
NC_017244.1	BM28_RS07495	1.09236	0.140275	7.78729	6.85e-15	8.84e-14	Ups	dipeptide ABC transporter ATP-binding protein
NC_017244.1	BM28_RS16705	1.07931	0.304956	3.53924	0.000401281	0.00126805	Ups	hypothetical protein
NC_017244.1	BM28_RS16810	1.06754	0.171943	6.20868	5.34e-10	4.24e-09	Ups	hypothetical protein
NC_017244.1	BM28_RS00300	1.0661	0.240318	4.43621	9.16e-06	4.01e-05	Ups	hypothetical protein
NC_017244.1	ffs	1.0649	0.205249	5.18831	2.12e-07	1.22e-06	Ups	signal recognition particle sRNA small type
NC_017244.1	BM28_RS07025	1.06206	0.189857	5.59398	2.22e-08	1.49e-07	Ups	YcgN family cysteine cluster protein
NC_017244.1	BM28_RS08580	1.06165	0.114019	9.3112	1.26e-20	2.36e-19	Ups	signal recognition particle protein
NC_017245.1	BM28_RS14590	1.0616	0.356036	2.98172	0.00286631	0.00741263	Ups	hypothetical protein
NC_017244.1	BM28_RS07510	1.06014	0.132276	8.01459	1.11e-15	1.48e-14	Ups	peptide ABC transporter permease
NC_017245.1	BM28_RS13055	1.0556	0.209152	5.04705	4.49e-07	2.42e-06	Ups	nucleoside diphosphate kinase regulator
NC_017245.1	BM28_RS11065	1.05374	0.227657	4.62863	3.68e-06	1.73e-05	Ups	autotransporter outer membrane beta-barrel domain-containing protein
NC_017244.1	BM28_RS01520	1.05227	0.103479	10.1689	2.73e-24	6.29e-23	Ups	multidrug efflux RND transporter permease subunit
NC_017244.1	BM28_RS06680	1.05161	0.121	8.69098	3.59e-18	5.65e-17	Ups	TetR/AcrR family transcriptional regulator
NC_017244.1	BM28_RS07630	1.05123	0.0728288	14.4343	3.15e-47	1.93e-45	Ups	Cro/Cl family transcriptional regulator
NC_017244.1	BM28_RS16395	1.05122	0.304947	3.44722	0.00056638	0.00172567	Ups	hypothetical protein
NC_017244.1	BM28_RS07585	1.04771	0.34864	3.00514	0.00265462	0.00694092	Ups	tRNA-Met
NC_017244.1	BM28_RS06955	1.04285	0.173871	5.99785	2e-09	1.5e-08	Ups	PhnA protein
NC_017245.1	BM28_RS15845	1.03937	0.394858	2.63227	0.00848167	0.0192097	Ups	ABC transporter ATP-binding protein
NC_017244.1	BM28_RS07235	1.03769	0.256917	4.03902	5.37e-05	0.00020447	Ups	tRNA-binding protein
NC_017244.1	BM28_RS16720	1.0311	0.192692	5.35104	8.74e-08	5.35e-07	Ups	hypothetical protein
NC_017245.1	BM28_RS15115	1.02926	0.115603	8.90339	5.42e-19	9.08e-18	Ups	tRNA-Leu
NC_017244.1	BM28_RS05730	1.02502	0.0829686	12.3543	4.62e-35	1.85e-33	Ups	protease
NC_017244.1	BM28_RS02500	1.02332	0.156913	6.52162	6.96e-11	6.04e-10	Ups	tRNA-Gln
NC_017245.1	BM28_RS12695	1.02237	0.342018	2.98923	0.00279681	0.00725551	Ups	dTDP-glucose 4%2C6-dehydratase
NC_017244.1	BM28_RS08445	1.02041	0.125352	8.14038	3.94e-16	5.47e-15	Ups	MarR family transcriptional regulator
NC_017244.1	BM28_RS02810	1.02029	0.155709	6.55255	5.66e-11	4.99e-10	Ups	DUF1491 domain-containing protein
NC_017244.1	BM28_RS10180	1.01992	0.0730392	13.964	2.59e-44	1.45e-42	Ups	ribosome-binding factor A
NC_017244.1	BM28_RS05180	1.01824	0.182741	5.57204	2.52e-08	1.67e-07	Ups	integrase
NC_017245.1	BM28_RS10300	1.01521	0.0928733	10.9311	8.18e-28	2.38e-26	Ups	hypothetical protein
NC_017244.1	BM28_RS10185	1.01225	0.0684571	14.7867	1.79e-49	1.18e-47	Ups	tRNA pseudouridine(55) synthase TruB
NC_017244.1	BM28_RS09180	1.00434	0.28996	3.46371	0.000532775	0.00162926	Ups	amino acid ABC transporter permease
NC_017244.1	BM28_RS16390	1.00105	0.425878	2.35055	0.0187455	0.0384648	Ups	hypothetical protein
NC_017245.1	BM28_RS12320	1.00004	0.202418	4.94044	7.79e-07	4.02e-06	Ups	transcriptional regulator
NC_017244.1	BM28_RS00655	-1.00366	0.0936985	-10.7116	8.98e-27	2.48e-25	Down	L%2CD-transpeptidase
NC_017245.1	BM28_RS11175	-1.0073	0.0891941	-11.2933	1.42e-29	4.56e-28	Down	molecular chaperone GroEL
NC_017245.1	BM28_RS11035	-1.01133	0.0966232	-10.4667	1.23e-25	3.18e-24	Down	hypothetical protein
NC_017245.1	BM28_RS14660	-1.03987	0.133158	-7.8093	5.75e-15	7.45e-14	Down	branched-chain amino acid ABC transporter permease
NC_017245.1	BM28_RS12545	-1.04168	0.102972	-10.1161	4.69e-24	1.06e-22	Down	GbsR/MarR family transcriptional regulator
NC_017245.1	BM28_RS14210	-1.07137	0.105746	-10.1316	4e-24	9.09e-23	Down	aminotransferase
NC_017245.1	BM28_RS14190	-1.09088	0.0961644	-11.3439	7.95e-30	2.59e-28	Down	sugar ABC transporter ATP-binding protein
NC_017244.1	BM28_RS01915	-1.13175	0.111246	-10.1734	2.61e-24	6.05e-23	Down	cell wall hydrolase
NC_017244.1	BM28_RS00570	-1.15152	0.110529	-10.4183	2.05e-25	5.1e-24	Down	porin family protein
NC_017245.1	BM28_RS11445	-1.16799	0.109213	-10.6945	1.08e-26	2.96e-25	Down	DUF2249 domain-containing protein
NC_017244.1	BM28_RS03105	-1.2015	0.0916332	-13.112	2.81e-39	1.29e-37	Down	porin
NC_017244.1	BM28_RS04065	-1.22095	0.107105	-11.3996	4.2e-30	1.39e-28	Down	2%2C4-dihydroxyhept-2-ene-1%2C7-dioic acid aldolase
NC_017245.1	BM28_RS10620	-1.22244	0.113646	-10.7565	5.52e-27	1.54e-25	Down	hypothetical protein
NC_017244.1	BM28_RS10265	-1.23428	0.146021	-8.45273	2.85e-17	4.23e-16	Down	pilus biosynthesis protein
NC_017244.1	BM28_RS03265	-1.23681	0.236103	-5.23845	1.62e-07	9.49e-07	Down	hypothetical protein
NC_017245.1	BM28_RS14180	-1.23734	0.104484	-11.8423	2.36e-32	8.24e-31	Down	D-ribose ABC transporter substrate-binding protein
NC_017245.1	BM28_RS14185	-1.23852	0.0966989	-12.808	1.48e-37	6.46e-36	Down	ABC transporter permease
NC_017245.1	BM28_RS11580	-1.2473	0.133592	-9.33662	9.95e-21	1.9e-19	Down	pseudoazurin
NC_017245.1	BM28_RS11030	-1.25251	0.103778	-12.0691	1.54e-33	5.8e-32	Down	CoA transferase
NC_017244.1	BM28_RS03170	-1.26226	0.0938946	-13.4434	3.37e-41	1.62e-39	Down	oxygen-independent coproporphyrinogen III oxidase
NC_017244.1	BM28_RS04550	-1.26859	0.160435	-7.90718	2.63e-15	3.48e-14	Down	hypothetical protein
NC_017245.1	BM28_RS11075	-1.31024	0.111051	-11.7986	3.97e-32	1.36e-30	Down	DUF465 domain-containing protein
NC_017245.1	BM28_RS14205	-1.32034	0.094885	-13.9152	5.12e-44	2.83e-42	Down	glycerol-3-phosphate dehydrogenase
NC_017245.1	BM28_RS10605	-1.32652	0.10702	-12.395	2.78e-35	1.13e-33	Down	type IV secretion system protein virB1
NC_017245.1	BM28_RS11360	-1.34378	0.121905	-11.0233	2.95e-28	8.82e-27	Down	sensor domain-containing diguanylate cyclase
NC_017244.1	BM28_RS03770	-1.36644	0.101309	-13.4879	1.84e-41	9.13e-40	Down	sugar ABC transporter substrate-binding protein
NC_017244.1	BM28_RS02405	-1.37123	0.0684325	-20.0377	2.58e-89	4.08e-87	Down	site-specific DNA-methyltransferase
NC_017245.1	BM28_RS11070	-1.37853	0.0766913	-17.975	3.06e-72	3.62e-70	Down	cytochrome c family protein
NC_017244.1	BM28_RS04675	-1.3834	0.076881	-17.994	2.17e-72	2.67e-70	Down	porin family protein
NC_017245.1	BM28_RS11625	-1.46365	0.13925	-10.511	7.69e-26	2.02e-24	Down	UbiX family flavin prenyltransferase
NC_017245.1	BM28_RS11540	-1.53684	0.0990601	-15.5143	2.78e-54	2.05e-52	Down	nitrous-oxide reductase
NC_017245.1	BM28_RS14200	-1.54092	0.107025	-14.3978	5.34e-47	3.22e-45	Down	carbohydrate kinase
NC_017245.1	BM28_RS12255	-1.7882	0.131778	-13.5698	6.05e-42	3.09e-40	Down	hypothetical protein
NC_017245.1	BM28_RS11620	-1.80565	0.112069	-16.112	2.1e-58	1.74e-56	Down	UbiD family decarboxylase
NC_017244.1	BM28_RS07420	-1.85126	0.113517	-16.3083	8.62e-60	7.73e-58	Down	OmpW family protein
NC_017245.1	BM28_RS11975	-1.90908	0.111739	-17.0851	1.92e-65	2.12e-63	Down	cytochrome P450
NC_017245.1	BM28_RS11050	-1.92503	0.117644	-16.3632	3.5e-60	3.32e-58	Down	cytochrome b
NC_017245.1	BM28_RS11605	-2.10136	0.109103	-19.2602	1.16e-82	1.6e-80	Down	U32 family peptidase
NC_017245.1	BM28_RS11610	-2.19535	0.105059	-20.8963	5.79e-97	1.07e-94	Down	U32 family peptidase
NC_017244.1	BM28_RS07730	-2.24118	0.0909779	-24.6343	5.42e-134	1.28e-131	Down	hypothetical protein
NC_017245.1	BM28_RS11535	-2.60098	0.130327	-19.9574	1.29e-88	1.95e-86	Down	regulatory protein NosR
NC_017245.1	BM28_RS11615	-2.7029	0.132698	-20.3689	3.16e-92	5.24e-90	Down	SCP2 domain-containing protein
NC_017245.1	BM28_RS11440	-2.80939	0.264358	-10.6272	2.23e-26	6.01e-25	Down	hypothetical protein
NC_017245.1	BM28_RS11395	-3.00627	0.14134	-21.2697	2.16e-100	4.22e-98	Down	hemerythrin domain-containing protein
NC_017245.1	BM28_RS11435	-3.43347	0.0895258	-38.3517	0	0	Down	hypothetical protein
Note: Chr, chromosome accession; lfcSE, standard error of log2FoldChange; stat, statistic by Wald test; pval, P value; padj, FDR adjusted P value.
