# Supplementary material for: An Extracytoplasmic Function Sigma/Anti-Sigma Factor System Regulates Hypochlorous Acid Resistance and Impacts Expression of the Type IV Secretion System in Brucella melitensis
Source: J Bacteriol. 2021 May 20;203(12):e00127-21. doi: 10.1128/JB.00127-21 (PMC8315932; doi:10.1128/JB.00127-21)
Supplement: Supplementary file 2 [file jb.00127-21-s0002.xlsx]

## Sheet: Sheet1
Table S6 Strains and plasmids used in this study.
Strain or plasmid	Description	Source or reference
Brucella strains
Brucella melitensis M28 (wild type)	An isolate from a goat with brucellosis	(1)
∆bcrS mutant	M28 background with bcrS deleted	This study
∆abcS mutant	M28 background with abcS deleted	This study
∆bcrXQP mutant	M28 background with bcrX, bcrQ and bcrP deleted	This study
E.coli strains
DH5α	Cloning strain	Invitrogen
BL21(DE3)	Expression strain	Invitrogen
Plasmids
pBBR1MCS-4	Vector used for construction of lacZ reporter and complementation plasmids in M28	Invitrogen
pSP72	Cloning vector	Invitrogen
pBBR-lacZ	pBBR1MCS-4 vector containing promoterless lacZ	This study
pSP72-bcrS	pSP72 vector containing bcrS homologous arms used for construction bcrS mutant	This study
pSP72-abcS	pSP72 vector containing abcS homologous arms used for construction abcS mutant	This study
pSP72-bcrXQP	pSP72 vector containing bcrX, bcrQ and bcrP homologous used for construction bcrXQP mutant	This study
pBcrS	pBBR1MCS-4 vector carrying bcrS CDS and its native promoter	This study
pAbcS	pBBR1MCS-4 vector carrying abcS CDS and PKmR promoter	This study
(1) Wang, F., Hu, S., Gao, Y., Qiao, Z., Liu, W., & Bu, Z. (2011). Complete genome sequences of Brucella melitensis strains M28 and M5-90, with different virulence backgrounds. J Bacteriol, 193(11), 2904-2905. doi: 10.1128/JB.00357-11
