# Supplementary material for: An Extracytoplasmic Function Sigma/Anti-Sigma Factor System Regulates Hypochlorous Acid Resistance and Impacts Expression of the Type IV Secretion System in Brucella melitensis
Source: J Bacteriol. 2021 May 20;203(12):e00127-21. doi: 10.1128/JB.00127-21 (PMC8315932; doi:10.1128/JB.00127-21)
Supplement: Supplementary file 3 [file jb.00127-21-s0003.xlsx]

## Sheet: Sheet1
Table S7 Oligonucleotides used in this study.
Primer	Sequence (5'-3')	Note
Gene deletion primers
bcrS_Insert1_PrimerF	CAGGTCGACTCTAGAGGATCCCAGATGGCCATTGAAAAGGC
bcrS_Insert1_PrimerR	AGGTAAGCCGCACTATTTCCATC
bcrS_Insert2_PrimerF	GGAAATAGTGCGGCTTACCTTCAAATATGTATCCGCTCATGAGA
bcrS_Insert2_PrimerR	CAGCTCAGAAGAACTCGTCAAGAAGGC
bcrS_Insert3_PrimerF	TGACGAGTTCTTCTGAGCTGGCGCAGCGGTTTGG
bcrS_Insert3_PrimerR	TCTGATATCATCGATGAATTCAGGATTATGCCTTCCACGATGC
abcS_Insert1_PrimerF	CAGGTCGACTCTAGAGGATCCCCTTTCATGGCGTCGCCT
abcS_Insert1_PrimerR	GTTCTTCTGACTTCAGCTCGCCCGTCAGG
abcS_Insert2_PrimerF	CGAGCTGAAGTCAGAAGAACTCGTCAAGAAGGC
abcS_Insert2_PrimerR	CTTCTTCCCCGCGATTCAAATATGTATCCGCTCATGAGA
abcS_Insert3_PrimerF	TTTGAATCGCGGGGAAGAAGCGCG
abcS_Insert3_PrimerR	TCTGATATCATCGATGAATTCAAGACCAGTAAATAGAGAAATATGACCAG
bcrXQP_Insert1_PrimerF	CAGGTCGACTCTAGAGGATCCGTACCGGATCGGGCGGCT
bcrXQP_Insert1_PrimerR	CTTCTTGACGAGTTCTTCTGACGCATCGGCGCGCGCCAATATATCTGG
bcrXQP_Insert2_PrimerF	TACCAGATATATTGGCGCGCGCCGATGCGTCAGAAGAACTCGTCAAGAAG
bcrXQP_Insert2_PrimerR	CTGCGCTGCTGCTCATTTTTTCCTGCCTTGGTTTCAAATATGTATCCGCTC
bcrXQP_Insert3_PrimerF	GAGCGGATACATATTTGAAACCAAGGCAGGAAAAAATGAGCAGCAGCGCAG
bcrXQP_Insert3_PrimerR	TCTGATATCATCGATGAATTCAACGAAACTCCTGTTGAACTTGG
check-bcrS-F1	AACAGGCCGAACAGGACGAG
check-bcrS-R1	GAACTGCTGGTGGCCATTG
check-bcrS-F2	TTTCGCGTCTCCTGAAAGCC
check-bcrS-R2	GATGGATCGCCACCTTGACC
check-abcS-F1	CCCATGATCGTGCTTCTC
check-abcS-R1	GTGCGATCTTCAGCGGTTC
check-abcS-F2	ATGCAGAGGCTGCTATTG
check-abcS-R2	ACGCCTGTTCCCACAATG
check-bcrXQP-F1	TGAGGCGGAGGTTCTTTC
check-bcrXQP-R1	AGAAGCGAAGCAAGTGTC
check-bcrXQP-F2	GCGGACCTGTCATGATTG
check-bcrXQP-R2	GCAATGAAGAGCGGTCAG
Constructed lacZ report plasmid
lacz_Insert1_PrimerF	GTCGACGGTATCGATAAGCTTTTAAGCGACTTCATTCACCTGACG
lacz_Insert1_PrimerR	GGAAATCCATTATGTACTATTTAAAAAACACAAACTTTTGGATGTT
lacz_Insert2_PrimerF	ATAGTACATAATGGATTTCCTTACGCG
lacz_Insert2_PrimerR	CGCTGGATCAAATCTGTCGATCCTTCCCGC
lacz_Insert3_PrimerF	TCGACAGATTTGATCCAGCGATACAGCGC
lacz_Insert3_PrimerR	CTATAGGGCGAATTGGAGCTCCTGTGATGGCTTCCATGTGGG
Transcriptional fusion assay
pBBR-PbcrS-lacz-F	GTTTCCTGTCAGTCATCTAGAGTGGCGGCCCTGACGGCG
pBBR-PbcrS-lacz-R	CCGGTACCAGCATGCGAATTCGCAATCAGGGCGAGGGCG
pBBR-PbcrP-lacz-F	GTTTCCTGTCAGTCATCTAGAGCAATCAGGGCGAGGGCG
pBBR-PbcrP-lacz-R	CCGGTACCAGCATGCGAATTCGTGGCGGCCCTGACGGCG
pBBR-Pkan-lacz-F	GTTTCCTGTCAGTCATCTAGACTTCGGGAGCGCCTGAAG
pBBR-Pkan-lacz-R	CCGGTACCAGCATGCGAATTCAAGCGGCCGGAGAACCTG
Bacterial two hybrid assay
T25-bcrS-F	GGCTGCAGGGTCGACTCTAGAGTTGAAGGCCCTGATGTTGTTG
T25-bcrS-R	AACGACGGCCAGTGAATTCTCATCGGTTATCTTTCTTGCCTC
NT25-bcrS-F	TGCCTGCAGGTCGACTCTAGAGTTGAAGGCCCTGATGTTGTTG
NT25-bcrS-R	TGCTGCATGGTCATTGAATTCTCATCGGTTATCTTTCTTGCCTC
T25-abcS-F	GGCTGCAGGGTCGACTCTAGAATAACCGATGACCTGATCAACCG
T25-abcS-R	AACGACGGCCAGTGAATTCTTACCAGCGCAGGCAGAAGC
NT25-abcS-F	TGCCTGCAGGTCGACTCTAGAATAACCGATGACCTGATCAACCG
NT25-abcS-R	TGCTGCATGGTCATTGAATTCTTACCAGCGCAGGCAGAAGC
T18C-abcS-F	CCACTGCAGGTCGACTCTAGAGATAACCGATGACCTGATCAACCG
T18C-abcS-R	CTTAGTTATATCGATGAATTCTTACCAGCGCAGGCAGAAGC
T18-abcS-F	TGCCTGCAGGTCGACTCTAGAGATAACCGATGACCTGATCAACCG
T18-abcS-R	GCCTCGCTGGCGGCTGAATTCTTACCAGCGCAGGCAGAAGC
T18C-bcrS-F	CCACTGCAGGTCGACTCTAGATTGAAGGCCCTGATGTTGTTG
T18C-bcrS-R	CTTAGTTATATCGATGAATTCTCATCGGTTATCTTTCTTGCCTC
T18-bcrS-F	TGCCTGCAGGTCGACTCTAGATTGAAGGCCCTGATGTTGTTG
T18-bcrS-R	GCCTCGCTGGCGGCTGAATTCTCATCGGTTATCTTTCTTGCCTC
Co-transcription assay
co-bcrSabcS-F	CACAAGCTGGTTGATCAC
co-bcrSabcS-R	GCTTCCTCCCATTGATAG
co-bcrXQ-F	AGGATATGACCGAGCGGAAC
co-bcrXQ-R	ACCCTCCTGCTCTGGTTTAC
co-bcrQP-F	AGGCTGCTTGTAAACCAGAG
co-bcrQP-R	TTGCAGGTTTCTCGCTTACG
co-bcrXQP-F	TCCGCCGTACCAGTCATATC
co-bcrXQP-R	TCGCCCTGATTGCAGGTTTC
5'-RACE assay
GSP-bcrS	GTGGCAAGGCCGCGATGGATCGCCAC
GSP-bcrP	TGCGTCACCTTTCATGGCGTCGCCTT
GSP-bcrQ	CCCGTTGCAAGATCGCGGTAGGAAGG
qRT-PCR
qRT-groEL-F	CACGGTTGAAGAAGCCAAGA	BM28_RS11175(forward)
qRT-groEL-R	CAGGGTTGGTGACGAAGTAAG	BM28_RS11175(reverse)
qRT-16S-F	ACCTTCCTCTCGGCTTATCA	BM28_RS11220(forward)
qRT-16S-R	GTCGTGAGATGTTGGGTTAAGT	BM28_RS11220(reverse)
qRT-bcrX-F	GGAGCACGATTGCCAAATG	BM28_RS10375(forward)
qRT-bcrX-R	CGAAACAATGGAACACCACATAA	BM28_RS10375(reverse)
qRT-bcrQ-F	CTTTACCGATATTCGCAGCCT	BM28_RS10380(forward)
qRT-bcrQ-R	CTGAGCTTCTGCAAGGGATTAT	BM28_RS10380(reverse)
qRT-bcrP-F	GATTGCAGGTTTCTCGCTTAC	BM28_RS10385(forward)
qRT-bcrP-R	CCATGGCATCCTTTGACATATT	BM28_RS10385(reverse)
qRT-bcrS-F	GCTGGACGAGGATATTGCCA	bcrS(forward)
qRT-bcrS-R	TTCACCTTGCGGATCAGACC	bcrS(reverse)
qRT-abcS-F	CACTTGCTTCGCTTCTGCTG	abcS(forward)
qRT-abcS-R	AAGGCATAGACCAGAACGCC	abcS(reverse)
qRT-VB1-F	CGGCGTAGTAACAGGAGAATG	BM28_RS10605(forward)
qRT-VB1-R	CCCTGCAAGAACCTGAAGAT	BM28_RS10605(reverse)
qRT-VB2-F	GGTGGCCTCGATAAGGTAAAT	BM28_RS10600(forward)
qRT-VB2-R	TTGTAACCGGACCAGATGATG	BM28_RS10600(reverse)
qRT-VB3-F	CGGCAGCATCGTTCTCTTAT	BM28_RS10595(forward)
qRT-VB3-R	CGGAACATCTGATCGTCAGTC	BM28_RS10595(reverse)
qRT-VB-4-F	CAATGCTCCGATGGGTATGT	BM28_RS10590(forward)
qRT-VB-4-R	CGTTCCTGATGGCAAGGTAT	BM28_RS10590(reverse)
qRT-VB5-F	TGTGAGGCTAAAGTGGTGAAG	BM28_RS10585(forward)
qRT-VB5-R	TCGATCTCTTGTAGGCGTTTG	BM28_RS10585(reverse)
qRT-VB6-F	ATCCACAACCAGTTGAACAATTAC	BM28_RS10580(forward)
qRT-VB6-R	AATATGCCCATGGCGGTATAG	BM28_RS10580(reverse)
qRT-VB7-F	CTTGCCGGTTGCACTACA	BM28_RS10575(forward)
qRT-VB7-R	GGTTTAGCCGGAACGCTT	BM28_RS10575(reverse)
qRT-VB8-F	TGGCTACCAATACGTCAATCC	BM28_RS10570(forward)
qRT-VB8-R	CATTGCACCACTCCCATTTC	BM28_RS10570(reverse)
qRT-VB9-F	AGTGGGACACAAACCTGATG	BM28_RS10565(forward)
qRT-VB9-R	GTAGCGGAACTGAACACGATAG	BM28_RS10565(reverse)
qRT-VB10-F	TCTTTGTCGTGGGCTTCATC	BM28_RS10560(forward)
qRT-VB10-R	GTCTGCACCATCGTCTTGT	BM28_RS10560(reverse)
qRT-vjbR-F	AGCCGATCTGACTGTTCTTATG	BM28_RS10830(forward)
qRT-vjbR-R	GTAATACGGAGCGTCTTCCTG	BM28_RS10830(reverse)
qRT-dhbC-F	ATCCACAAGGACAAGGGAAAG	BM28_RS10365(forward)
qRT-dhbC-R	ACCAGGCGATGTTCGTAATG	BM28_RS10365(reverse)
qRT-dhbE-F	ACAAAGCCGTTCCCTTCTC	BM28_RS10360(forward)
qRT-dhbE-R	GCGCACGCTGTAATCATAATC	BM28_RS10360(reverse)
qRT-dhbB-F	ATACGGTGCTGGCCAAAT	BM28_RS10355(forward)
qRT-dhbB-R	CGTAGATGCCGCCGATAAT	BM28_RS10355(reverse)
qRT-dhbA-F	CCTTCCATCTTCTCAGCCAAT	BM28_RS10350(forward)
qRT-dhbA-R	AATAGGCCGCCATGTTGAG	BM28_RS10350(reverse)
qRT-dhbR-F	GCGCATCCGCGAATTTATC	BM28_RS15825(forward)
qRT-dhbR-R	GTGGTGCCGTAATGTTTCTTG	BM28_RS15825(reverse)
qRT-bhuA-F	GAACGGCACGCTATCATACA	BM28_RS15820(forward)
qRT-bhuA-R	AAGGTCGGGTCGGTATAGAA	BM28_RS15820(reverse)
Gene complementation
bcrS-C-F	TTCCTGCAGCCCGGGGGATCCGCAATCAGGGCGAGGGCG
bcrS-C-R	CGCGGTGGCGGCCGCTCTAGAATGGCATGGCGCGACACC
abcS-C-F1	TTCCTGCAGCCCGGGGGATCCTTCAAATATGTATCCGCTCATGAGA
abcS-C-R1	GATCTGGACGAAGAGCATCAGGGGCTCGCATAACCGATGACCTGATCAAC
abcS-C-F2	GTTGATCAGGTCATCGGTTATGCGAGCCCCTGATGCTCTTCGTCCAGATC
abcS-C-R2	CGCGGTGGCGGCCGCTCTAGAGCATGAAAGTCTATCTTTCAGCCG
